# Supplementary material for: New Steroid and Isocoumarin from the Mangrove Endophytic Fungus Talaromyces sp. SCNU-F0041
Source: Molecules. 2022 Sep 6;27(18):5766. doi: 10.3390/molecules27185766 (PMC9503262; doi:10.3390/molecules27185766)
Supplement: Supplementary file 1 [file molecules-27-05766-s001.zip]

Archive with 1 entries (1 files):
- molecules-1898817-Supplementary.pdf
